# Supplementary material for: Optimal decisions on price and inventory for a newsboy-type retailer with identifiable information and discount promotion
Source: PLoS One. 2023 Jul 21;18(7):e0288874. doi: 10.1371/journal.pone.0288874 (PMC10361536; doi:10.1371/journal.pone.0288874)
Supplement: S1 Appendix — (ZIP) [file pone.0288874.s001.zip]

Archive with 2 entries (2 files):
- plos_S1.tex
- plos_S1.pdf
